# Supplementary material for: Oestrogen-dependent hypothalamic oxytocin expression with changes in feeding and body weight in female rats
Source: Commun Biol. 2022 Sep 5;5:912. doi: 10.1038/s42003-022-03889-6 (PMC9445083; doi:10.1038/s42003-022-03889-6)
Supplement: Supplementary file 3 — Supplementary Data 1 [file 42003_2022_3889_MOESM3_ESM.xlsx]

## Sheet: Body weight
Body weight	9w	10w	11w	12w	13w	14w	15w	16w
M1	375.4	373.5	393.2	426.7	450.6	465.3	472.3	478.8				9w	10w	11w	12w	13w	14w	15w	16w				9w	10w	11w	12w	13w	14w	15w	16w
M2	387.6	412.9	423.7	454.9	480.5	498.3	504.7	511.7			M1	375.4	373.5	393.2	426.7	450.6	465.3	472.3	478.8			M1	375.4	373.5	393.2	426.7	450.6	465.3	472.3	478.8
M3	375.9	392.2	401.3	431.6	468.8	481.7	487.8	493.8			M2	387.6	412.9	423.7	454.9	480.5	498.3	504.7	511.7			M2	387.6	412.9	423.7	454.9	480.5	498.3	504.7	511.7
M4	368.8	374.5	382.6	411	436.8	454.4	459.1	465			M3	375.9	392.2	401.3	431.6	468.8	481.7	487.8	493.8			M3	375.9	392.2	401.3	431.6	468.8	481.7	487.8	493.8
M5	452.6	480.2	483.8	524.9	555.9	577.2	593.8	613.8			M4	368.8	374.5	382.6	411	436.8	454.4	459.1	465			M4	368.8	374.5	382.6	411	436.8	454.4	459.1	465
M6	386	394.5	404.6	438.7	464.2	481.9	482.6	483.6			M5	452.6	480.2	483.8	524.9	555.9	577.2	593.8	613.8			M5	452.6	480.2	483.8	524.9	555.9	577.2	593.8	613.8
Average	391.05	404.633	414.867	447.967	476.133	493.133	500.05	507.783			M6	386	394.5	404.6	438.7	464.2	481.9	482.6	483.6			M6	386	394.5	404.6	438.7	464.2	481.9	482.6	483.6
	30.9687	39.7825	36.4139	40.3469	41.8976	43.8766	48.3988	54.2323
SEM	12.6429	16.2411	14.8659	16.4715	17.1046	17.9125	19.7587	22.1402			F1	225.2	231.1	239.8	250.6	253.3	266	268.4	270.4			F1	225.2	231.1	239.8	250.6	253.3	266	268.4	270.4
											F2	247.4	247.4	265.2	280.9	287.7	300.7	301.9	302.9			F2	247.4	247.4	265.2	280.9	287.7	300.7	301.9	302.9
Sham											F3	203.9	214.1	220.4	229.7	242.9	255.4	257.2	260.2			F3	203.9	214.1	220.4	229.7	242.9	255.4	257.2	260.2
F1	225.2	231.1	239.8	250.6	253.3	266	268.4	270.4			F4	254.5	262.4	275.7	294.4	306.5	315.1	320.1	325.1			F4	254.5	262.4	275.7	294.4	306.5	315.1	320.1	325.1
F2	247.4	247.4	265.2	280.9	287.7	300.7	301.9	302.9			F5	236.4	247	250.7	264.4	284.4	295	300.4	303.4			F5	236.4	247	250.7	264.4	284.4	295	300.4	303.4
F3	203.9	214.1	220.4	229.7	242.9	255.4	257.2	260.2			F6	209.1	218	220.8	236.7	243.6	255.5	257.6	262.6			F6	209.1	218	220.8	236.7	243.6	255.5	257.6	262.6
F4	254.5	262.4	275.7	294.4	306.5	315.1	320.1	325.1															9w	10w	11w	12w	13w	14w	15w	16w
F5	236.4	247	250.7	264.4	284.4	295	300.4	303.4			F7	236.4	247	272.6	301.5	325.7	344.3	340.2	339.2			F7		247	272.6	301.5	325.7	344.3	340.2	339.2
F6	209.1	218	220.8	236.7	243.6	255.5	257.6	262.6			F8	201.9	216.5	232.4	267.1	288.2	308.6	310.3	312.3			F8		216.5	232.4	267.1	288.2	308.6	310.3	312.3
Average	229.417	236.667	245.433	259.45	269.733	281.283	284.267	287.433			F9	240.4	246.4	264.6	296.1	315.1	320.8	323.1	325.1			F9		246.4	264.6	296.1	315.1	320.8	323.1	325.1
	20.4107	18.8302	22.8023	25.247	26.6936	25.6009	26.6485	26.6886			F10	208.1	215	218.6	249.8	271	279.7	280.1	283.1			F10		215	218.6	249.8	271	279.7	280.1	283.1
SEM	8.33264	7.68738	9.30902	10.307	10.8976	10.4515	10.8792	10.8956			F11	225.2	231.1	252.3	276.7	298.2	312.5	315.7	316.7			F11		231.1	252.3	276.7	298.2	312.5	315.7	316.7
											F12	245.5	260.4	287.9	326.3	348.9	364.5	364.8	363.8			F12		260.4	287.9	326.3	348.9	364.5	364.8	363.8
OVX+Oil only
F7	236.4	247	272.6	301.5	325.7	344.3	340.2	339.2			F13	225.2	230.1	250.3	279.7	299.2	317.5	312.1	310.2			F13						317.5	312.1	310.2
F8	201.9	216.5	232.4	267.1	288.2	308.6	310.3	312.3			F14	246.4	245.4	261.6	299.1	313.1	321.8	320.2	315.3			F14						321.8	320.2	315.3
F9	240.4	246.4	264.6	296.1	315.1	320.8	323.1	325.1			F15	201.9	217.1	230.4	260.1	280.2	305.6	305.8	303			F15						305.6	305.8	303
F10	208.1	215	218.6	249.8	271	279.7	280.1	283.1			F16	245.5	265.4	290.9	324.3	351.9	360.5	360.3	350.1			F16						360.5	360.3	350.1
F11	225.2	231.1	252.3	276.7	298.2	312.5	315.7	316.7			F17	238.4	249	275.6	311.5	328.7	348.3	330.9	320.2			F17						348.3	330.9	320.2
F12	245.5	260.4	287.9	326.3	348.9	364.5	364.8	363.8			F18	210.1	213.9	220.6	239.8	265.4	280.7	277	268.3			F18						280.7	277	268.3
Average	226.25	236.067	254.733	286.25	307.85	321.733	322.367	323.367
	17.8732	18.2743	25.795	27.2768	27.905	29.542	28.6205	27.1178			F19	205.1	218	222.6	259.8	265	285.7	270.6	261.4			F19						285.7	270.6	261.4
SEM	7.2967	7.46046	10.5308	11.1357	11.3922	12.0605	11.6843	11.0708			F20	240.4	257	275.6	311.5	330.7	348.3	310.5	300.6			F20						348.3	310.5	300.6
											F21	248.5	272.4	297.9	328.3	348.9	364.5	330.5	281.8			F21						364.5	330.5	281.8
OVX+Low E2											F22	200.9	224.1	242.4	269.1	283.2	305.6	290.5	325.2			F22						305.6	290.5	325.2
F13	225.2	230.1	250.3	279.7	299.2	317.5	312.1	310.2			F23	251.4	257.4	270.6	296.1	312.1	328.8	320.5	318.4			F23						328.8	320.5	318.4
F14	246.4	245.4	261.6	299.1	313.1	321.8	320.2	315.3			F24	220.2	239.1	262.3	277.7	299.2	316.5	295.3	284.5			F24						316.5	295.3	284.5
F15	201.9	217.1	230.4	260.1	280.2	305.6	305.8	303
F16	245.5	265.4	290.9	324.3	351.9	360.5	360.3	350.1
F17	238.4	249	275.6	311.5	328.7	348.3	330.9	320.2
F18	210.1	213.9	220.6	239.8	265.4	280.7	277	268.3
Average	227.917	236.817	254.9	285.75	306.417	322.4	317.717	311.183
	18.7744	19.9907	26.7106	32.0416	31.7229	28.8719	27.6576	26.5317
SEM	7.66461	8.16119	10.9046	13.0809	12.9508	11.7869	11.2912	10.8315
OVX+High E2
F19	205.1	218	222.6	259.8	265	285.7	270.6	261.4
F20	240.4	257	275.6	311.5	330.7	348.3	310.5	300.6
F21	248.5	272.4	297.9	328.3	348.9	364.5	330.5	281.8
F22	200.9	224.1	242.4	269.1	283.2	305.6	290.5	325.2
F23	251.4	257.4	270.6	296.1	312.1	328.8	320.5	318.4
F24	220.2	239.1	262.3	277.7	299.2	316.5	295.3	284.5
Average	227.75	244.667	261.9	290.417	306.517	324.9	302.983	295.317
	22.0946	21.206	26.398	26.3266	30.7675	28.6727	21.836	24.099
SEM	9.02008	8.65732	10.777	10.7478	12.5608	11.7056	8.9145	9.83837

## Sheet: food intake
food intake/kg	9w	10w	11w	12w	13w	14w	15w	16w			food intake/kg/day	9w	10w	11w	12w	13w	14w	15w	16w			♂	♀			♂Sham	♀Sham	♀OVX		♀OVX	♀OVX＋Low	♀OVX+High
M1	350.293	432.664	475.839	440.356	391.034	338.792	350.877	345.447			M1	50.0419	61.8091	67.977	62.908	55.862	48.3989	50.1253	49.3496			50.0419	63.4357			48.3989	49.9248	69.4972		56.6432	47.7847	44.8598
M2	429.825	396.222	433.089	405.144	374.818	320.851	342.388	341.802			M2	61.4035	56.6031	61.8699	57.8777	53.5454	45.8358	48.9126	48.8288			61.4035	56.0688			45.8358	49.9501	68.5552		53.5381	52.8814	37.2193
M3	421.389	390.362	442.063	436.284	387.799	325.514	353.989	350.547			M3	60.1984	55.766	63.1519	62.3262	55.3998	46.502	50.5699	50.0781			60.1984	84.0748			46.502	54.2678	72.8006		57.6384	50.3429	38.4157
M4	357.646	375.434	450.601	406.813	384.158	298.856	336.129	326.452			M4	51.0923	53.6334	64.3716	58.1161	54.8796	42.6937	48.0184	46.6359			51.0923	69.7165			42.6937	54.5224	68.7972		56.9861	49.414	41.7533
M5	422.448	363.807	445.225	429.415	389.459	340.055	355.165	336.266			M5	60.3497	51.9724	63.6036	61.345	55.6369	48.5793	50.7378	48.038			60.3497	67.2589			48.5793	56.8136	69.5514		58.0889	43.0981	39.403
M6	397.409	379.975	441.671	406.428	374.192	267.566	333.747	338.089			M6	56.7728	54.2821	63.0958	58.0612	53.456	38.2237	47.6781	48.2985			56.7728	67.6368			38.2237	53.6986	77.5049		61.0348	50.2271	42.0029
Average	396.502	389.744	448.082	420.74	383.576	315.272	345.383	339.767			Average	56.6431	55.6777	64.0116	60.1057	54.7966	45.0389	49.3404	48.5382						Average	45.0389	53.1962	71.1178	Average	57.3216	48.958	40.609
	34.7816	23.9058	14.745	16.3933	7.39132	27.7446	9.27297	8.30636				4.9688	3.41511	2.10643	2.34189	1.0559	3.96351	1.32471	1.18662							3.61817	2.49946	3.17959		2.21225	3.02337	2.55202
SEM	14.1995	9.75949	6.01963	6.69252	3.01749	11.3267	3.78568	3.39106			SEM	2.0285	1.39421	0.859947	0.956074	0.431071	1.6181	0.540811	0.484437						SEM	1.47711	1.0204	1.29806	SEM	0.903146	1.23429	1.04186
F1	444.05	427.088	492.494	474.062	472.562	349.474	431.213	428.994			F1	63.4357	61.0125	70.3562	67.7232	67.5089	49.9248	61.6019	61.2849							♂Sham	♀Sham	♀OVX		♂Sham	♀Sham	♀OVX
F2	392.482	471.302	452.489	447.49	419.534	349.651	406.405	385.606			F2	56.0688	67.3288	64.6412	63.9272	59.9335	49.9501	58.0578	55.0865							45.0389	53.1962	71.1178		57.3216	48.958	40.609
F3	588.524	465.203	483.212	492.817	459.448	379.875	408.148	377.018			F3	84.0748	66.4576	69.0303	70.4024	65.6355	54.2678	58.3068	53.8597							1.47711	1.0204	1.29806		0.903146	1.23429	1.04186
F4	488.016	470.655	513.964	493.207	466.558	381.657	415.564	398.339			F4	69.7165	67.2365	73.4235	70.4581	66.6511	54.5224	59.3663	56.9056
F5	470.812	451.822	515.756	514.75	465.541	397.695	430.125	444.628			F5	67.2589	64.546	73.6794	73.5358	66.5059	56.8136	61.4465	63.5182
F6	473.458	445.413	524.004	466.413	445.813	375.89	424.981	424.981			F6	67.6368	63.6304	74.8577	66.6305	63.6875	53.6986	60.7116	60.7116
Average	476.223	455.247	496.986	481.457	454.909	372.374	419.406	409.928			Average	68.0319	65.0353	70.9981	68.7795	64.9871	53.1962	59.9151	58.5611
	64.5526	17.2955	26.685	23.7077	19.5709	19.1662	10.9172	26.8445				9.22179	2.47079	3.81214	3.38682	2.79584	2.73802	1.55961	3.83493
SEM	26.3535	7.06087	10.8941	9.67865	7.98979	7.82455	4.45694	10.9592			SEM	1.88239	0.504348	0.778149	0.798281	0.658987	0.645358	0.367602	0.903901
OVX1				556.48	479.942	388.732	396.502	344.806			OVX1				68.5632	65.5332	69.4972	59.258	56.6432
OVX2				549.887	458.967	333.228	374.767	298.37			OVX2				65.5667	57.6039	68.5552	52.6242	53.5381
OVX3				579.604	500.187	374.532	403.469	335.895			OVX3				71.4553	63.5045	72.8006	57.985	57.6384
OVX4				551.58	459.087	384.408	398.903	333.7			OVX4				65.5838	64.9154	68.7972	57.6714	56.9861
OVX5				556.86	479.602	351.182	406.622	337.559			OVX5				68.5146	60.1689	69.5514	58.2227	58.0889
OVX6				612.534	508.006	359.041	427.243	353.939			OVX6				72.5723	61.2915	77.5049	60.5626	61.0348
Average				567.824	480.965	365.187	401.251	334.045			Average				68.7093	62.1696	71.1178	57.7207	57.3216
				24.3815	20.3284	21.2908	16.9638	18.9745							2.90406	3.04154	3.48307	2.71065	2.42339
SEM				9.95369	8.29904	8.69192	6.92543	7.74632			SEM				0.684494	1.2417	0.820966	1.10662	0.989346
Low1					443.884	342.933	387.536	334.493			Low1						65.3623	48.9905	47.7847
Low2					464.02	396.526	452.542	370.169			Low2						74.6489	56.6466	52.8814
Low3					446.078	357.353	406.878	352.4			Low3						68.1254	51.0504	50.3429
Low4					452.096	344.76	406.135	345.898			Low4						68.0192	49.2515	49.414
Low5					438.666	337.045	375.078	301.686			Low5						63.5826	48.1493	43.0981
Low6					433.879	342.947	402.266	351.59			Low6						67.4666	48.9924	50.2271
Average					446.437	353.594	405.073	342.706			Average						67.8675	50.5135	48.958
					10.6387	22.0735	26.3546	23.1836									3.76495	3.15336	3.31194
SEM					4.34324	9.01147	10.7592	9.46466			SEM						1.53703	1.28735	1.35209
High1					453.098	314.019	422.995	365.862			High1						70.4279	52.266	44.8598
High2					466.01	260.535	378.244	333.001			High2						64.0348	47.5715	37.2193
High3					394.282	268.91	362.123	312.814			High3						61.7319	44.6877	38.4157
High4					482.169	292.273	396.71	388.676			High4						66.6729	55.5252	41.7533
High5					423.881	275.821	360.281	330.404			High5						61.4687	47.2006	39.403
High6					444.772	294.021	425.892	338.868			High6						70.8417	48.4098	42.0029
Average					444.035	284.263	391.041	344.938			Average						65.863	49.2768	40.609
					31.3093	19.5692	29.0309	27.4714									4.14727	3.92449	2.7956
SEM					12.782	7.98909	11.8518	11.2152			SEM						1.69312	1.60216	1.1413
摂餌/kg	9w	10w	11w	12w	13w	14w	15w	16w
M1	350.293	432.664	475.839	440.356	391.034	338.792	350.877	345.447
M2	429.825	396.222	433.089	405.144	374.818	320.851	342.388	341.802
M3	421.389	390.362	442.063	436.284	387.799	325.514	353.989	350.547
M4	357.646	375.434	450.601	406.813	384.158	298.856	336.129	326.452
M5	422.448	363.807	445.225	429.415	389.459	340.055	355.165	336.266
M6	397.409	379.975	441.671	406.428	374.192	267.566	333.747	338.089
F1	444.05	427.088	492.494	474.062	472.562	349.474	431.213	428.994
F2	392.482	471.302	452.489	447.49	419.534	349.651	406.405	385.606
F3	588.524	465.203	483.212	492.817	459.448	379.875	408.148	377.018
F4	488.016	470.655	513.964	493.207	466.558	381.657	415.564	398.339
F5	470.812	451.822	515.756	514.75	465.541	397.695	430.125	444.628
F6	473.458	445.413	524.004	466.413	445.813	375.89	424.981	424.981
OVX1				556.48	479.942	388.732	396.502	344.806
OVX2				549.887	458.967	333.228	374.767	298.37
OVX3				579.604	500.187	374.532	403.469	335.895
OVX4				551.58	459.087	384.408	398.903	333.7
OVX5				556.86	479.602	351.182	406.622	337.559
OVX6				612.534	508.006	359.041	427.243	353.939
Low1					443.884	342.933	387.536	334.493
Low2					464.02	396.526	452.542	370.169
Low3					446.078	357.353	406.878	352.4
Low4					452.096	344.76	406.135	345.898
Low5					438.666	337.045	375.078	301.686
Low6					433.879	342.947	402.266	351.59
High1					453.098	314.019	422.995	365.862
High2					466.01	260.535	378.244	333.001
High3					394.282	268.91	362.123	312.814
High4					482.169	292.273	396.71	388.676
High5					423.881	275.821	360.281	330.404
High6					444.772	294.021	425.892	338.868

## Sheet: Micro-CT
food intake/kg	9w	10w	11w	12w	13w	14w	15w	16w			food intake/kg/day	9w	10w	11w	12w	13w	14w	15w	16w			♂	♀			♂Sham	♀Sham	♀OVX		♀OVX	♀OVX＋Low	♀OVX+High
M1	350.293	432.664	475.839	440.356	391.034	338.792	350.877	345.447			M1	50.0419	61.8091	67.977	62.908	55.862	48.3989	50.1253	49.3496			50.0419	63.4357			48.3989	49.9248	69.4972		56.6432	47.7847	44.8598
M2	429.825	396.222	433.089	405.144	374.818	320.851	342.388	341.802			M2	61.4035	56.6031	61.8699	57.8777	53.5454	45.8358	48.9126	48.8288			61.4035	56.0688			45.8358	49.9501	68.5552		53.5381	52.8814	37.2193
M3	421.389	390.362	442.063	436.284	387.799	325.514	353.989	350.547			M3	60.1984	55.766	63.1519	62.3262	55.3998	46.502	50.5699	50.0781			60.1984	84.0748			46.502	54.2678	72.8006		57.6384	50.3429	38.4157
M4	357.646	375.434	450.601	406.813	384.158	298.856	336.129	326.452			M4	51.0923	53.6334	64.3716	58.1161	54.8796	42.6937	48.0184	46.6359			51.0923	69.7165			42.6937	54.5224	68.7972		56.9861	49.414	41.7533
M5	422.448	363.807	445.225	429.415	389.459	340.055	355.165	336.266			M5	60.3497	51.9724	63.6036	61.345	55.6369	48.5793	50.7378	48.038			60.3497	67.2589			48.5793	56.8136	69.5514		58.0889	43.0981	39.403
M6	397.409	379.975	441.671	406.428	374.192	267.566	333.747	338.089			M6	56.7728	54.2821	63.0958	58.0612	53.456	38.2237	47.6781	48.2985			56.7728	67.6368			38.2237	53.6986	77.5049		61.0348	50.2271	42.0029
Average	396.502	389.744	448.082	420.74	383.576	315.272	345.383	339.767			Average	56.6431	55.6777	64.0116	60.1057	54.7966	45.0389	49.3404	48.5382						Average	45.0389	53.1962	71.1178	Average	57.3216	48.958	40.609
	34.7816	23.9058	14.745	16.3933	7.39132	27.7446	9.27297	8.30636				4.9688	3.41511	2.10643	2.34189	1.0559	3.96351	1.32471	1.18662							3.61817	2.49946	3.17959		2.21225	3.02337	2.55202
SEM	14.1995	9.75949	6.01963	6.69252	3.01749	11.3267	3.78568	3.39106			SEM	2.0285	1.39421	0.859947	0.956074	0.431071	1.6181	0.540811	0.484437						SEM	1.47711	1.0204	1.29806	SEM	0.903146	1.23429	1.04186
F1	444.05	427.088	492.494	474.062	472.562	349.474	431.213	428.994			F1	63.4357	61.0125	70.3562	67.7232	67.5089	49.9248	61.6019	61.2849							♂Sham	♀Sham	♀OVX		♂Sham	♀Sham	♀OVX
F2	392.482	471.302	452.489	447.49	419.534	349.651	406.405	385.606			F2	56.0688	67.3288	64.6412	63.9272	59.9335	49.9501	58.0578	55.0865							45.0389	53.1962	71.1178		57.3216	48.958	40.609
F3	588.524	465.203	483.212	492.817	459.448	379.875	408.148	377.018			F3	84.0748	66.4576	69.0303	70.4024	65.6355	54.2678	58.3068	53.8597							1.47711	1.0204	1.29806		0.903146	1.23429	1.04186
F4	488.016	470.655	513.964	493.207	466.558	381.657	415.564	398.339			F4	69.7165	67.2365	73.4235	70.4581	66.6511	54.5224	59.3663	56.9056
F5	470.812	451.822	515.756	514.75	465.541	397.695	430.125	444.628			F5	67.2589	64.546	73.6794	73.5358	66.5059	56.8136	61.4465	63.5182
F6	473.458	445.413	524.004	466.413	445.813	375.89	424.981	424.981			F6	67.6368	63.6304	74.8577	66.6305	63.6875	53.6986	60.7116	60.7116
Average	476.223	455.247	496.986	481.457	454.909	372.374	419.406	409.928			Average	68.0319	65.0353	70.9981	68.7795	64.9871	53.1962	59.9151	58.5611
	64.5526	17.2955	26.685	23.7077	19.5709	19.1662	10.9172	26.8445				9.22179	2.47079	3.81214	3.38682	2.79584	2.73802	1.55961	3.83493
SEM	26.3535	7.06087	10.8941	9.67865	7.98979	7.82455	4.45694	10.9592			SEM	1.88239	0.504348	0.778149	0.798281	0.658987	0.645358	0.367602	0.903901
OVX1				556.48	479.942	388.732	396.502	344.806			OVX1				68.5632	65.5332	69.4972	59.258	56.6432
OVX2				549.887	458.967	333.228	374.767	298.37			OVX2				65.5667	57.6039	68.5552	52.6242	53.5381
OVX3				579.604	500.187	374.532	403.469	335.895			OVX3				71.4553	63.5045	72.8006	57.985	57.6384
OVX4				551.58	459.087	384.408	398.903	333.7			OVX4				65.5838	64.9154	68.7972	57.6714	56.9861
OVX5				556.86	479.602	351.182	406.622	337.559			OVX5				68.5146	60.1689	69.5514	58.2227	58.0889
OVX6				612.534	508.006	359.041	427.243	353.939			OVX6				72.5723	61.2915	77.5049	60.5626	61.0348
Average				567.824	480.965	365.187	401.251	334.045			Average				68.7093	62.1696	71.1178	57.7207	57.3216
				24.3815	20.3284	21.2908	16.9638	18.9745							2.90406	3.04154	3.48307	2.71065	2.42339
SEM				9.95369	8.29904	8.69192	6.92543	7.74632			SEM				0.684494	1.2417	0.820966	1.10662	0.989346
Low1					443.884	342.933	387.536	334.493			Low1						65.3623	48.9905	47.7847
Low2					464.02	396.526	452.542	370.169			Low2						74.6489	56.6466	52.8814
Low3					446.078	357.353	406.878	352.4			Low3						68.1254	51.0504	50.3429
Low4					452.096	344.76	406.135	345.898			Low4						68.0192	49.2515	49.414
Low5					438.666	337.045	375.078	301.686			Low5						63.5826	48.1493	43.0981
Low6					433.879	342.947	402.266	351.59			Low6						67.4666	48.9924	50.2271
Average					446.437	353.594	405.073	342.706			Average						67.8675	50.5135	48.958
					10.6387	22.0735	26.3546	23.1836									3.76495	3.15336	3.31194
SEM					4.34324	9.01147	10.7592	9.46466			SEM						1.53703	1.28735	1.35209
High1					453.098	314.019	422.995	365.862			High1						70.4279	52.266	44.8598
High2					466.01	260.535	378.244	333.001			High2						64.0348	47.5715	37.2193
High3					394.282	268.91	362.123	312.814			High3						61.7319	44.6877	38.4157
High4					482.169	292.273	396.71	388.676			High4						66.6729	55.5252	41.7533
High5					423.881	275.821	360.281	330.404			High5						61.4687	47.2006	39.403
High6					444.772	294.021	425.892	338.868			High6						70.8417	48.4098	42.0029
Average					444.035	284.263	391.041	344.938			Average						65.863	49.2768	40.609
					31.3093	19.5692	29.0309	27.4714									4.14727	3.92449	2.7956
SEM					12.782	7.98909	11.8518	11.2152			SEM						1.69312	1.60216	1.1413
摂餌/kg	9w	10w	11w	12w	13w	14w	15w	16w
M1	350.293	432.664	475.839	440.356	391.034	338.792	350.877	345.447
M2	429.825	396.222	433.089	405.144	374.818	320.851	342.388	341.802
M3	421.389	390.362	442.063	436.284	387.799	325.514	353.989	350.547
M4	357.646	375.434	450.601	406.813	384.158	298.856	336.129	326.452
M5	422.448	363.807	445.225	429.415	389.459	340.055	355.165	336.266
M6	397.409	379.975	441.671	406.428	374.192	267.566	333.747	338.089
F1	444.05	427.088	492.494	474.062	472.562	349.474	431.213	428.994
F2	392.482	471.302	452.489	447.49	419.534	349.651	406.405	385.606
F3	588.524	465.203	483.212	492.817	459.448	379.875	408.148	377.018
F4	488.016	470.655	513.964	493.207	466.558	381.657	415.564	398.339
F5	470.812	451.822	515.756	514.75	465.541	397.695	430.125	444.628
F6	473.458	445.413	524.004	466.413	445.813	375.89	424.981	424.981
OVX1				556.48	479.942	388.732	396.502	344.806
OVX2				549.887	458.967	333.228	374.767	298.37
OVX3				579.604	500.187	374.532	403.469	335.895
OVX4				551.58	459.087	384.408	398.903	333.7
OVX5				556.86	479.602	351.182	406.622	337.559
OVX6				612.534	508.006	359.041	427.243	353.939
Low1					443.884	342.933	387.536	334.493
Low2					464.02	396.526	452.542	370.169
Low3					446.078	357.353	406.878	352.4
Low4					452.096	344.76	406.135	345.898
Low5					438.666	337.045	375.078	301.686
Low6					433.879	342.947	402.266	351.59
High1					453.098	314.019	422.995	365.862
High2					466.01	260.535	378.244	333.001
High3					394.282	268.91	362.123	312.814
High4					482.169	292.273	396.71	388.676
High5					423.881	275.821	360.281	330.404
High6					444.772	294.021	425.892	338.868

## Sheet: OXT-mRFP1 normal
	SON				Average		ap-PVN			Average		mPVN				Average		dpPVN			Average		PP	Average		SON	M	Prooestrus	Oestrus	Metroestrus	Dioestrus		ap-PVN	M	Prooestrus	Oestrus	Metroestrus	Dioestrus		mPVN	M	Prooestrus	Oestrus	Metroestrus	Dioestrus		dpPVN	M	Prooestrus
M1	165	178	178	170	172.75							219	193	262	244	229.5		166	140	164	156.667			703			172.75	200.25	277	297.5	218			231	231	359.667	309	309.5			229.5	363.5	438.75	374.5	281			156.667	192.333
M2	199	187	204	192	195.5		263	197	233	231		233	235	226	177	217.75		158	211	156	175			678			195.5	207.5	239	228	207.333			220	259.333	269	331.333	273			217.75	307.25	390.5	409.5	286.667			175	194.667
M3	278	224	261	200	240.75		210	228	222	220		450	310	300	294	338.5		203	161	198	187.333			886			240.75	172	268.333	217.667	202.5			209	187.667	284.667	313.5	248.667			338.5	234.25	412	275.75	339.667			187.333	188
M4	181	150	283		204.667		296	161	170	209		150	228	200		192.667		151	10	187	116			700			204.667	226	199.667	232.5	205.75			220	222	242	252.667	219			192.667	338	355	325.5	249			116	221
					203.417					220						244.604					158.75			741.75			203.417	278	250.667	216	266.5			210		326.333	294.667	304			244.604	315.25	336.25	317.5	278.5			158.75	256
					28.2752					8.98146						64.4547					31.1607			96.8104				216.75	266	210.75	228.25			215	225	291	260	300					461.25	337.333	215.667				210.4
																								43.2949					303.25							443.333							490.5
																													368.25							364							461
Prooestrus	229	192	171	209	200.25		257	195	241	231		421	295	334	404	363.5		215	188	174	192.333			890					281							317.5							458.333
Prooestrus	213	197	197	223	207.5		228	206	344	259.333		348	288	307	286	307.25		182	209	193	194.667			867
Prooestrus	167	166	183		172		218	175	170	187.667		241	226	226	244	234.25		214	192	158	188			776			M	Prooestrus	Oestrus	Metroestrus	Dioestrus			M	Prooestrus	Oestrus	Metroestrus	Dioestrus			M	Prooestrus	Oestrus	Metroestrus	Dioestrus			M	Prooestrus
Prooestrus	233	251	185	235	226		218	226		222		359	355	392	246	338		225	266	172	221			1023		1	85.0985	98.6453	136.453	146.552	107.389			107.442	107.442	167.287	143.721	143.953			94.0574	148.975	179.816	153.484	115.164			99.1561	121.73
Prooestrus	281	309	277	245	278							414	539	350	30	333.25		278	271	219	256			1065			96.3054	102.217	117.734	112.315	102.135			102.326	120.62	125.116	154.109	126.977			89.2418	125.922	160.041	167.828	117.486			110.759	123.207
					216.75					225						315.25					210.4			924.2			118.596	84.7291	132.184	107.225	99.7537			97.2093	87.2868	132.403	145.814	115.659			138.73	96.0041	168.852	113.012	139.208			118.565	118.987
					39.3621					25.581						49.4839					28.5807			118.312			100.821	111.33	98.358	114.532	101.355			102.326	103.256	112.558	117.519	101.86			78.9617	138.525	145.492	133.402	102.049			73.4177	139.873
																								41.8296			100.205	136.946	123.481	106.404	131.281			97.6744		151.783	137.054	141.395			100.248	129.201	137.807	130.123	114.139			100.475	162.025
																												106.773	131.034	103.818	112.438			100
Oestrus	264	298	248	298	277		384	377	318	359.667		383	396	364	612	438.75		221	193	198	204			935					149.384
Oestrus	250	228	250	228	239		245	257	305	269		409	514	306	333	390.5		213	156	150	173			937					181.404
Oestrus	313	256	236		268.333		300	266	288	284.667		551	363	322		412		304	261	165	243.333			1096					138.424
Oestrus	194	231	174		199.667		242	242		242		355				355		221			221			725
Oestrus	256	230	266		250.667		383	330	266	326.333		346	323	324	352	336.25		285	228	287	266.667			885		Average	100.205	106.773	134.273	115.141	109.059
Oestrus	275	298	245	246	266		228	281	364	291		492	455	400	498	461.25		223	239	256	239.333			1409
Oestrus	369	248	271	325	303.25		516	443	371	443.333		602	398	525	437	490.5		332	305	193	276.667			1026
Oestrus	361	483	278	351	368.25		503	273	316	364		504	462	404	474	461		266	269	259	264.667			1001.86
Oestrus	292	270			281		330	305		317.5		418	455	502		458.333		276	211	258	248.333			213.773
					272.574					340.75						422.62					237.444			106.886
					46.3267					23.25						52.7794					33.2269
																								1111
																								979
Metroestrus	257	338			297.5		312	306		309		467	441	303	287	374.5		164	176	192	177.333			781
Metroestrus	220	249	215		228		390	309	295	331.333		453	430	357	398	409.5		190	200	157	182.333			705
Metroestrus	249	203	201		217.667		397	230		313.5		302	238	300	263	275.75		218	179	148	181.667			1017
Metroestrus	249	231	225	225	232.5		274	172	312	252.667		361	448	266	227	325.5		294	176	227	232.333			924
Metroestrus	238	202	208		216		332	305	247	294.667		411	312	309	238	317.5		163	210	171	181.333			991
Metroestrus	214	215	193	221	210.75		242	229	309	260		406	380	226		337.333		182	228	196	202			929.714
					233.736					293.528						340.014					192.833			141.016
					32.2534					28.468						46.6308					21.2213			81.4157
																								1256
Dioestrus	199	214	233	226	218		391	228		309.5		408	286	251	179	281		162	182	244	196			1354
Dioestrus	218	187	217		207.333		225	347	247	273		313	193	354		286.667		193	164		178.5			673
Dioestrus	254	160	205	191	202.5		285	187	274	248.667		383	295	341		339.667		251	167	196	204.667			935
Dioestrus	227	194	187	215	205.75		222	216		219		211	272	235	278	249		153	179	173	168.333			574
Dioestrus	261	262	313	230	266.5		309	321	282	304		346	252	262	254	278.5		322	204	171	232.333			573
Dioestrus	234	187	252	240	228.25		279	185	306	256.667		296	32	319		215.667		195	158	182	178.333			864
					226.707					273.691						321.186					191.445			889.857
					76.5876					94.9291						121.183					64.5979			316.066
																								182.481
[truncated: 9 more columns]

## Sheet: OXT-mRFP1 OVX
	SON				Average		ap-PVN			Average		mPVN				Average		dpPVN			Average		PP	Average		SON	M1	Prooestrus	Oestrus	Metroestrus	Dioestrus	OVX		ap-PVN	M	Prooestrus	Oestrus	Metroestrus	Dioestrus	OVX		mPVN	M	Prooestrus	Oestrus	Metroestrus	Dioestrus	OVX
M1	232	289	316	286	280.75		291	335		313		271	410	532	406	404.75		154	139	277	190			1722			280.75	325	429.25	334.333	349	242.667			313	453	600	466	357	286.333			404.75	522	728	605.5	584.25	378.5
M2	227	210	230	248	228.75		338	268	296	300.667		248	269	492	243	313		156	184	229	189.667			1305			228.75	241	386.667	352.667	260.25	254.5			300.667	452	463.333	522	315.333	280			313	559.5	650	788.25	422	434.333
M3	313	273	314	306	301.5		390	338	338	355.333		330	506	407	370	403.25		271	300	251	274			1424			301.5	391	321.333	339.333	349	294.5			355.333	491	444.333	423.667	357	324.333			403.25	621.333	491.333	617	584.25
M4	450	331	399	380	390		388	362	393	381		470	420	600		496.667		316	299		307.5			1809			390	241	370	277	260.25	249			381	491	388	346.333	315.333	466			496.667	522	587.667	453	422	477
M5	271	259	245	257	258		385	401	291	359		545	450	366		453.667		178	312	195	228.333			1548			258	241	321.333	291.5	333.333	273			359	491	444.333	339	375.333	330.5			453.667	559.5	491.333	719	622	478.5
					291.8					341.8						414.267					237.9			1561.6			291.8	250	363	346.967	305.667	286			341.8	426.667	458.667	479.4	280.667	282.667			414.267	599	712.5	636.55	421.667	424.25
					61.1906					30.1232						68.5729					52.1051																								290.333
																											M1	Prooestrus	Oestrus	Metroestrus	Dioestrus	OVX			M1	Prooestrus	Oestrus	Metroestrus	Dioestrus	OVX			M1	Prooestrus	Oestrus	Metroestrus	Dioestrus	OVX
																											96.4777	111.684	147.509	114.891	119.931	83.3906			91.7889	132.845	175.953	136.657	104.692	83.9687			97.7657	126.087	175.845	146.256	141.123	91.4251
Prooestrus	357	296	322		325		533	404	422	453		366	700	500		522		195	189	181	188.333			1145			78.6082	82.8179	132.875	121.191	89.433	87.457			88.172	132.551	135.875	153.079	92.4731	82.1114			75.6039	135.145	157.005	190.399	101.932	104.911
Prooestrus	259	239	225		241		600	384	372	452		483	666	602	487	559.5		227	372	290	296.333			1600			103.608	134.364	110.424	116.609	119.931	101.203			104.203	143.988	130.303	124.242	104.692	95.1124			97.4034	150.081	118.68	149.034	141.123
Prooestrus	459	360	307	438	391		489	444	540	491		627	545	692		621.333		378	279	335	330.667			1987			134.021	82.8179	127.148	95.189	89.433	85.567			111.73	143.988	113.783	101.564	92.4731	136.657			119.968	126.087	141.948	109.42	101.932	115.217
Prooestrus	259	239	225		241		489	444	540	491		366	700	500		522								1491			88.6598	82.8179	110.424	100.172	114.548	93.8144			105.279	143.988	130.303	99.4135	110.068	96.9208			109.581	135.145	118.68	173.671	150.242	115.58
Prooestrus	259	239	225		241		489	444	540	491		483	666	602	487	559.5								1468			100.275	85.9107	124.742	119.233	105.04	98.2818			100.235	125.122	134.506	140.587	82.3069	82.8935			100.064	144.686	172.101	153.756	101.852	102.476
Prooestrus	541	354	332		409		421	465	394	426.667		573	567	657		599		250	228	288	255.333			1538.2
					308					467.444						563.889					267.667
					78.5443					27.4758						40.2008					61.2009
Oestrus	388	431	430	468	429.25		720	575	907	734		900	545	681	786	728		440	445	424	436.333			2150
Oestrus	386	466	308		386.667		482	416	492	463.333		746	588	616		650		316	400	239	318.333			1485
Oestrus	309	311	344		321.333		441	594	298	444.333		559	550	365		491.333		188	182	291	220.333			1735
Oestrus	265	264	293		274		432	422	310	388		720	499	544		587.667		230	325	198	251			1748
Oestrus	309	311	344		321.333		441	594	298	444.333		559	550	365		491.333		188	182	291	220.333			1779.5
Oestrus	334	397	358		363		387	544	445	458.667		1045	625	580	600	712.5		292	343	252	295.667
					349.264					488.778						610.139					290.333
					55.1549					123.122						104.587					81.8237
Metroestrus	346	360	297		334.333		556	352	490	466		713	794	477	438	605.5		297	241	227	255			1736
Metroestrus	372	393	413		392.667		621	934	911	822		1218	749	520	666	788.25		500	493	418	470.333			2069
Metroestrus	497	422	399		439.333		407	367	497	423.667		707	558	586		617		310	231	324	288.333			1743
Metroestrus	232	322			277		334	386	319	346.333		516	421	422		453		180	278		229			1405
Metroestrus	327	378	246	215	291.5		361	317		339		517	853	787		719		275	251	264	263.333			1770
					346.967					479.4						636.55					301.2			1744.6
					110.212					198.796						213.856					105.939
Dioestrus	393	340	314		349		370	366	335	357		675	610	582	470	584.25		281	261	270	270.667			1735
Dioestrus	260	278	248	255	260.25		352	297	297	315.333		542	406	318		422		294	342	280	305.333			1264
Dioestrus	393	340	314		349		370	366	335	357		675	610	582	470	584.25		281	261	270	270.667			1578
Dioestrus	260	278	248	255	260.25		352	297	297	315.333		542	406	318		422		294	342	280	305.333			1556
Dioestrus	331	293	376		333.333		366	349	411	375.333		636	602	628		622		261	325	229	271.667			1533.25
Dioestrus	353	214	350		305.667		310	222	310	280.667		446	446	373		421.667		172	220	220	204
					309.583					333.444						509.361					271.278
					92.2208					140.761						172.811					82.1318
OVX1	201	277	250		242.667		307	251	301	286.333		398	331	421	364	378.5		194	156	236	195.333			911
OVX2	241	252	282	243	254.5		237	323	280	280		373	492	438		434.333		207	193	253	217.667			1444
OVX3	267	255	366	290	294.5		353	221	399	324.333		473	600	588				234	256	200	230			1495
OVX4	203	285	259		249		454	478		466		564	542	404	398	477		247	333	371	317			1592
OVX5	276	239	304		273		396	265		330.5		509	509	459	437	478.5		222	256	291	256.333			1241
OVX6	258	246	354		286		258	303	287	282.667		307	553	508	329	424.25		199	174	202	191.667			1109
					266.611					328.306						438.517					234.667
					21.0936					64.7538						41.5412					46.8084
[truncated: 14 more columns]

## Sheet: OXT-mRFP1 E2
	SON				Average		ap-PVN			Average		mPVN				Average		dpPVN			Average		PP	Average		SON	Control	OVX	Low E2	High E2		apPVN	Control	OVX	Low E2	High E2		mPVN	Control	OVX	Low E2	High E2		dpPVN	Control	OVX	Low E2	High E2
Control	237	297	249	233	254		292	365	321	326		472				472		193			193			1130.3			254	296	318.5	284.5			326	299.667	397.667	356.333			472	386.333	480	556.333			193	228.333	236.667	225.667
Control	210	201	222		211		313	285	213	270.333			325			325		192	163	287	214			1179.1			211	222.75	337	445			270.333	271	415.5	334.5			325	367.667	419.25	481.5			214	211	301.333	333.667
Control	237	297	249	233	254		292	365	321	326		472				472		193			193			1156.1			254	264.25	361	405.5			326	327	357	526			472	398.333	596.75	590.25			193	183.667	298	272.333
Control	338	230			284		416	257	405	359.333		465			418	441.5				224	224			1273.1			284	160.75	240	312			359.333	344	393	568.333			441.5	211.333	410	582			224	171.5	181.667	295
Control	283	206	200	200	222.25		300	320	340	320		316	270	370		318.667		232	226	150	202.667			1184.65			222.25	216	259.667	305.333			320	299.5	318.333	361			318.667	395.333	439	344.25			202.667	181	198	255.667
					245.05					320.333						405.833					205.333			62.2448			245.05	214.5	262.333	330.667			320.333	374	371	362			405.833	395.75	472.333	481			205.333	195	241.333	333
					28.9679					28.5844						77.7178					13.5544			27.8367					281.667	292.333					379.333	556.333					547.333	562.5					188	257.667
OVX	336	260	222	366	296		316	298	285	299.667		390	405	364		386.333		227	292	166	228.333
OVX	210	212	269	200	222.75		234	308		271		208	449	446		367.667		215	207		211			1212.8
OVX	234	219	287	317	264.25		422	302	257	327		486	439	270		398.333		211	190	150	183.667			1320			Control	OVX	Low E2	High E2			Control	OVX	Low E2	High E2			Control	OVX	Low E2	High E2			Control	OVX	Low E2	High E2
OVX	176	174	143	150	160.75		438	250		344		217	197	220		211.333		163	180		171.5			1406.4			103.652	120.792	129.973	116.099			101.769	93.5485	124.142	111.238			116.304	95.1951	118.275	137.084			93.9935	111.201	115.26	109.903
OVX	215	190	243		216		299	300		299.5		315	435	436		395.333		219	140	184	181			1313.07			86.1049	90.8998	137.523	181.596			84.3913	84.5995	129.709	104.423			80.0821	90.5955	103.306	118.645			104.221	102.76	146.753	162.5
OVX	194	253	217	194	214.5		402	256	464	374		424	525	323	311	395.75		260	145	180	195			96.986			103.652	107.835	147.317	165.476			101.769	102.081	111.447	164.204			116.304	98.152	147.043	145.441			93.9935	89.4481	145.13	132.63
					229.042					319.194						359.125					195.083			34.2897			115.895	65.5989	97.9392	127.321			112.175	107.388	122.685	177.42			108.789	52.0739	101.027	143.409			109.091	83.5227	88.474	143.669
					46.4929					33.5951						73.2739					21.1838						90.6958	88.1453	105.965	124.6			99.896	93.4965	99.3758	112.695			78.5216	97.4127	108.172	84.8255			98.7013	88.1494	96.4286	124.513
																											100	87.5332	107.053	134.938			100	116.754	115.817	113.007			100	97.5154	116.386	118.522			100	94.9675	117.532	162.175
Low E2	354	336	301	283	318.5		430	346	417	397.667		416	481	593	430	480		295	257	158	236.667			1213.4					114.943	119.295					118.418	173.673					134.867	138.604
Low E3	324	225	264	535	337		457	374		415.5		353	464	311	549	419.25		360	287	257	301.333			1495.5
Low E4	386	354	343		361		500	305	266	357		633	518	449	787	596.75		274	341	279	298			1692.1
Low E5	300	212	208		240		338	448		393		400	365	354	521	410		205	190	150	181.667			1396.3
Low E6	245	263	271		259.667		339	329	287	318.333		432	462	423		439		200	150	244	198			1209.8
Low E7	247	300	240		262.333		349	372	392	371		359	450	608		472.333		177	332	215	241.333			1144.3
Low E8	307	238	300		281.667		373	342	423	379.333		533	480	629		547.333		189	202	173	188			874.2
					294.31					375.167						480.667					235			1048.3
					45.0689					4.16667						68.91					49.7233			1379.7
																								1272.62
High E2	300	269			284.5		385	362	322	356.333		565	500	604		556.333		249	268	160	225.667			246.318
High E3	627	506	331	316	445		335	334		334.5		412	452	466	596	481.5		414	302	285	333.667			123.159
High E4	452	419	366	385	405.5		593	558	427	526		578	414	623	746	590.25		276	323	218	272.333
High E5	358	288	290		312		830	427	448	568.333		538	748	558	484	582		204	400	281	295
High E6	321	321	274		305.333		359	363		361		375	281	366	355	344.25		252	249	266	255.667			1122.2
High E7	430	294	268		330.667		366	358		362		550	412			481		357	309		333			1120
High E8	309	300	268		292.333		715	503	451	556.333		606	366	661	617	562.5		254	219	300	257.667			1121.1
					339.333					437.786						513.976					281.857			1.55563
					61.5594					98.4305						87.1232					40.808			1.1
																								1234.9
																								930.7
																								1380.8
																								1180.9
																								1302.7
																								1451.5
																								1246.92
																								182.968
																								64.689
[truncated: 5 more columns]

## Sheet: Plasma E2
Plasma E2（pg/ml） mRFP1 fluorescence						Plasma E2（pg/ml） OXT-mRNA
	OVX	OVX+Low E2	OVX+High E2			OVX	OVX+Low E2	OVX+High E2
	0.03	0.73	11.04			0.03	1.95	13.13
	0.03	0.08	9.07			0.03	0.2	12.51
	0.03	0.07	9.69			0.01	1.19	15.3
	0.03	0.15	9.88			0.03	1.55	10.34
	0.03	0.2	9.11			0.03	0.5	11.04
	0.03	0.45	10.34			0.03	1.19	12.55

## Sheet: Plasma OXT
C	OT(pg/ml)			Low E2	OT(pg/ml)			High E2	OT(pg/ml)
1	12.776			1	15.27			1	15.41
2	13.9			2	14.218			2	15.977
3	12.088			3	16.288			3	15.378
4	14.107			4	14.474			4	18.136
5	15.784			5	15.717			5	19.894
6	12.042			6	17.007			6	17.353
Average	13.4495				15.4957				17.0247
	1.44038				1.06659				1.78842
SEM	0.588033				0.435433				0.730119
	OVX	OVX+Low E2	OVX+High E2
	12.776	15.27	15.41
	13.9	14.218	15.977
	12.088	16.288	15.378
	14.107	14.474	18.136
	15.784	15.717	19.894
	12.042	17.007	17.353

## Sheet: OXT mRNA
OXTmRNA probe binding
SON	OVX	OVX+Low E2	OVX+High E2		dpPVN	OVX	OVX+Low E2	OVX+High E2		mPVN	OVX	OVX+Low E2	OVX+High E2
	3859.89	3023.94	3539.41			1356.29	1544.37	994.142			3070.73	16359	15619.2
	3303.45	2696.37	3514.36			873.018	1059.04	1228.31			1038.39	8690.45	13213.6
	3237.54	2523.86	3284.15			754.782	2617.22	890.25			10905.9	24999.6	12029.9
	2192.69	2306.24	3099.58			2542.51	704.361	780.652			6070.7	12788.7	15629.6
	3235.2	4113.09	3010.24			328.642	1828.02	3369.4			4367.87	8529.54	14344
	3349.63	3409.89	3777.93			676.86	1367.1	2113.22			14576.8	11956.1	20202.5
	3861.67	3805.68	3764.39			980.357	2935.97	3672.14			8433.78	13857.6	28606.2
	3983.18	4356.8	3689.63			660.622	3932.81	2447.08			6178.27	28174	20812.7
	2100.72	3085.14	2103.22			289.8	3321.08	2363.3			4965.06	10553.8	26540.4
	2059.88	2992.57	3102.37			700.239	3318.51	2640.24			7184.92	13714.6
	2956.87	3048.54	3153.11			1908.58	3321.08	1815.89			15298.3	21252.1	13350.5
	2342.22	3198.92	3551.89			2495.48	3318.51				24466.4	17258.2	16492.5
	1779.77	2416.49	4469.98			2808.59	3585.96	4188.12			9409.19	7004.06	9556.31
	1921.24	2414.43	4247.55			2591.8	3400.88	7003.02			15434.4	15927.2	9000.58
	1348.51	2622.64	3346.75			1613.07	1109.38	6021.52			15359.6	16047.7	7592.89
	1440.18	2242.48	4288.42			962.668	4521.12	5568.86			12526.4	7432.55
	301.448	3062.01				1162	2246.32				10767.4	24450.8
	718.041	3099.04				1998.57	1923.71				13307.2	10878.6
	869.173	2327.63				3672.17	1586.58				20014.7	8560.91
	2107.06	3072.99				452.416	2437.44				15734.3
	1613.84	2257.8				593.515					14498.8
	1794.93	2944.15				1159.05					11650.4
	1150.42	3080.37
	2576.32	3795.35
%	171.221	134.139	157.005			97.5717	111.102	71.5185			27.5447	146.742	140.106
	146.538	119.609	155.894			62.8049	76.187	88.3646			9.31441	77.9541	118.527
	143.614	111.956	145.682			54.299	188.282	64.0446			97.8271	224.249	107.909
	97.2657	102.303	137.495			182.908	50.6717	56.1601			54.4547	114.716	140.199
	143.51	182.453	133.531			23.6425	131.508	242.395			39.1801	76.5107	128.667
	148.587	151.259	167.585			48.6933	98.349	152.025			130.755	107.248	181.218
	171.3	168.816	166.985			70.5269	211.214	264.174			75.6517	124.303	256.6
	176.69	193.264	163.669			47.5251	282.926	176.043			55.4196	252.723	186.692
	93.186	136.854	93.2968			20.8482	238.918	170.016			44.537	94.6687	238.07
	91.3744	132.748	137.618			50.3752	238.734	189.939			64.4493	123.021
	131.164	135.23	139.869			137.303	238.918	130.635			137.227	190.634	119.755
	103.899	141.901	157.559			179.525	238.734				219.466	154.807	147.939
	78.9491	107.193	198.284			202.05	257.974	301.293			84.4012	62.827	85.7209
	85.2244	107.102	188.417			186.454	244.659	503.797			138.448	142.869	80.736
	59.8185	116.338	148.459			116.044	79.8091	433.188			137.777	143.949	68.1089
	63.885	99.4744	190.231			69.2543	325.249	400.624			112.363	66.6706
	13.372	135.828				83.594	161.6				96.5845	219.326
	31.8517	137.471				143.777	138.392				119.367	97.5821
	38.5557	103.252				264.176	114.139				179.534	76.7921
	93.4674	136.315				32.5468	175.349				141.138
	71.5887	100.154				42.6975					130.056
	79.6213	130.6				83.3823					104.505
	51.0318	136.643
	114.283	168.358
Average	100	132.886	155.099			100	180.136	216.281			100	131.452	142.875
SEM	10.3047	4.34968	3.69541			15.0571	9.63935	17.5485			11.4856	10.0304	10.0676
	OVX	OVX+Low E2	OVX+High E2			OVX	OVX+Low E2	OVX+High E2			OVX	OVX+Low E2	OVX+High E2
	171.221	134.139	157.005			97.5717	111.102	71.5185			27.5447	146.742	140.106
	146.538	119.609	155.894			62.8049	76.187	88.3646			9.31441	77.9541	118.527
	143.614	111.956	145.682			54.299	188.282	64.0446			97.8271	224.249	107.909
	97.2657	102.303	137.495			182.908	50.6717	56.1601			54.4547	114.716	140.199
	143.51	182.453	133.531			23.6425	131.508	242.395			39.1801	76.5107	128.667
	148.587	151.259	167.585			48.6933	98.349	152.025			130.755	107.248	181.218
	171.3	168.816	166.985			70.5269	211.214	264.174			75.6517	124.303	256.6
	176.69	193.264	163.669			47.5251		176.043			55.4196	252.723	186.692
	93.186	136.854	93.2968			20.8482	238.918	170.016			44.537	94.6687	238.07
	91.3744	132.748	137.618			50.3752	238.734	189.939			64.4493	123.021
	131.164	135.23	139.869			137.303	238.918	130.635			137.227	190.634	119.755
	103.899	141.901	157.559			179.525	238.734				219.466	154.807	147.939
	78.9491	107.193	198.284				257.974	301.293			84.4012	62.827	85.7209
	85.2244	107.102	188.417			186.454					138.448	142.869	80.736
	59.8185	116.338	148.459			116.044	79.8091				137.777	143.949	68.1089
	63.885	99.4744	190.231			69.2543					112.363	66.6706
	13.372	135.828				83.594	161.6				96.5845	219.326
	31.8517	137.471				143.777	138.392				119.367	97.5821
	38.5557	103.252					114.139				179.534	76.7921
	93.4674	136.315				32.5468	175.349				141.138
	71.5887	100.154				42.6975					130.056
	79.6213	130.6				83.3823					104.505
	51.0318	136.643
	114.283	168.358

## Sheet: mRFP1 mRNA
mRFP1 mRNA probe binding
SON	OVX	OVX+Low E2	OVX+High E2		dpPVN	OVX	OVX+Low E2	OVX+High E2		mPVN	OVX	OVX+Low E2	OVX+High E2
	120.262	104.345	246.444			164.053	285.77	297.118			242.669	254.11	210.171
	101.982	116.382	342.539			193.469	130.7	202			227.529	380.808	364.786
	52.022	100.058	187.104			169.462	230.371	148.228			245.617	376.543	328.575
	77.091	61.733	188.165			85.906	263.854	302			195.268	256.893	306.741
	71.925	112.388	255.847			142.715	265.955	204			271.311	309.511	314.57
	71.027	150.295	252.811			178.11	173.72	204			199.963	305.716	236.753
	71.813	173.377	273.012			140.653	190.608	223.15			216.24	280.038	296.482
	34.672	168.141	184.272			98.658	211.786	336			251.061	333.552	375.724
	56.771	142.05	198.783			132.582	243.234	259.174			277.394	362.863	368.684
	77.939	170.099	134			135.448	331.041	268.45			195.722	283.753	258.36
	110.54	131.037	173.129			115.205	223.957	287.558			161.7	385.774	563.343
	83.215	77.569	156.821			38.613	118.971	281.531			286.938	250.949	308.21
	52.114	149.252	175.696			87.219	219.017	408.749			289.528	398.036	545.283
	76.989	152.861	227.85			132.948	198.38	409.727			148.888	295.179	466.525
	106.859	114.519	373.951			155.033	350.705	236.488			214.022	327.005	510.709
	146.145	204.745	337.961			114.755	222.29	287.058			209.319	299.279	558.497
	74.546	111.678	340.127			148.437					230.11
	77.577	274.742	108.439			181.644					253.541
	135.681	187.849	108.439			103.205					206.048
	170.626	257.284	331.454			230.862					179.013
	194.787	214.573
	119.655	128.826
		237.777
		123.278
Average	94.7381	152.702	229.842			137.449	228.772	272.202			225.094	318.751	375.838
	40.1497	54.7568	81.9951			43.7425	62.6815	71.7156			39.8936	49.4758	117.202
SEM	8.97774	12.244	18.3347			9.78112	14.016	16.0361			8.92048	11.0631	26.2072
	OVX	OVX+Low E2	OVX+High E2			OVX	OVX+Low E2	OVX+High E2			OVX	OVX+Low E2	OVX+High E2
	126.942	110.14	260.132			119.356	207.91	216.166			107.808	112.891	93.3703
	107.646	122.846	361.564			140.757	95.0899	146.964			101.082	169.177	162.059
	54.9114	105.615	197.496			123.291	167.605				109.117	167.283	145.972
	81.3728	65.1618	198.616			62.5003	191.965	219.718			86.7495	114.127	136.272
	75.9198	118.63	270.057			103.831	193.494	148.419			120.532	137.503	139.75
	74.972	158.643	266.853			129.583	126.389	148.419			88.8353	135.817	105.18
	75.8016	183.007	288.176			102.331	138.676	162.351			96.0665	124.409	131.715
	36.5977	177.48	194.507			71.778	154.084	244.455			111.536	148.183	166.919
	59.9242	149.94	209.824			96.4592	176.963	188.56			123.235	161.205	163.791
	82.2679	179.547	141.443			98.5443	240.847	195.309			86.9512	126.06	114.779
	116.68	138.315	182.745			83.8166	162.938	209.211			71.8366	171.383	250.27
	87.8369	81.8773	165.531				86.5566	204.826			127.475	111.486	136.925
	55.0085	157.542	185.454			63.4556	159.344	297.383			128.625	176.831	242.247
	81.2651	161.351	240.505			96.7254	144.33	298.094			66.1448	131.136	207.258
	112.794	120.88	394.721			112.793	255.153	172.055			95.0811	145.275	226.887
	154.262	216.117	356.732			83.4892	161.726	208.847			92.9918	132.957	248.117
		117.881	359.018			107.994					102.228
	81.8858	290.002	114.462			132.154					112.638
	143.217	198.282	114.462			75.0861					91.5386
	180.103	271.574	349.863			167.962					79.5281
	205.606	226.491
	126.301	135.981
		250.984
		130.125
%
Average	101.015	161.184	242.608			103.785	166.442	204.052			100	141.608	166.969
	43.1514	57.798	86.5492			27.6892	45.6035	47.9267			17.7231	21.9801	52.0682
SEM	11.1416	14.9234	22.3469			7.14932	11.7748	12.3746			4.57608	5.67523	13.4439
	OVX	OVX+Low E2	OVX+High E2			OVX	OVX+Low E2	OVX+High E2			OVX	OVX+Low E2	OVX+High E2
	100	161.184	242.608			100	166.442	198.039			100	141.608	166.969

[truncated: 6 more sheets: Body weight OVX-High E2, OVX E2 food intake, OVX E2 CCK food-intake, OVX fos, OVX E2 icv body weight, OVX E2 OXTR-A food intake 3h]
